# Supplementary material for: Pain Neuroscience Education in Children and Adolescents with Chronic Pain: A Systematic Review
Source: Children (Basel). 2025 Oct 1;12(10):1317. doi: 10.3390/children12101317 (PMC12564171; doi:10.3390/children12101317)
Supplement: Supplementary file 1 [file children-12-01317-s001.zip]

Archive with 1 entries (1 files):
- children-3853717-supplementary.pdf
